# Supplementary material for: Solid Oxide Cell Electrode Nanocomposites Fabricated by Inkjet Printing Infiltration of Ceria Scaffolds
Source: Nanomaterials (Basel). 2021 Dec 18;11(12):3435. doi: 10.3390/nano11123435 (PMC8704428; doi:10.3390/nano11123435)
Supplement: Supplementary file 1 [file nanomaterials-11-03435-s001.zip]

Archive with 1 entries (1 files):
- nanomaterials-1442406-supplementary.pdf
